# Supplementary material for: Identification and Optimization of a Novel Taxanes Extraction Process from Taxus cuspidata Needles by High-Intensity Pulsed Electric Field
Source: Molecules. 2022 May 7;27(9):3010. doi: 10.3390/molecules27093010 (PMC9104932; doi:10.3390/molecules27093010)
Supplement: Supplementary file 1 [file molecules-27-03010-s001.zip]

Archive with 1 entries (1 files):
- molecules-1649645-supplementary.pdf
